# Supplementary material for: Effect of Sodium Selenite and Hydroxy-Selenomethionine Supplementation in Hanwoo Cows on Reproductive Performance and Growth Performance of Their Offspring
Source: Animals (Basel). 2026 Jul 21;16(14):2258. doi: 10.3390/ani16142258 (PMC13405943; doi:10.3390/ani16142258)
Supplement: Supplementary file 1 [file animals-16-02258-s001.zip]

Archive with 1 entries (1 files):
- animals-4397002-supplementary.pdf
